# Supplementary material for: Immunomodulatory Macrophages Enable E-MNC Therapy for Radiation-Induced Salivary Gland Hypofunction
Source: Cells. 2023 May 17;12(10):1417. doi: 10.3390/cells12101417 (PMC10216929; doi:10.3390/cells12101417)
Supplement: Supplementary file 1 [file cells-12-01417-s001.zip]

Archive with 1 entries (1 files):
- cells-2184912-supplementary.pdf
